# Supplementary material for: The Integration of Social Science for Community Engagement in the Humanitarian Fields of Conflicts and Disasters: A Scoping Review
Source: Int J Environ Res Public Health. 2023 Sep 28;20(19):6856. doi: 10.3390/ijerph20196856 (PMC10573063; doi:10.3390/ijerph20196856)
Supplement: Supplementary file 1 [file ijerph-20-06856-s001.zip]

Archive with 1 entries (1 files):
- ijerph-2499921-supplementary.pdf
